# Supplementary material for: Investigating the Long-Term Effect of an Interdisciplinary Multimodal Rehabilitation Program on Levels of Bioactive Lipids and Telomerase Activity in Blood from Patients with Chronic Pain
Source: J Clin Med. 2022 Feb 26;11(5):1291. doi: 10.3390/jcm11051291 (PMC8911430; doi:10.3390/jcm11051291)
Supplement: Supplementary file 1 [file jcm-11-01291-s001.zip]

Archive with 3 entries (3 files):
- Supplementary file S1.pdf
- Supplementary file S2.pdf
- Supplementary file S3.pdf
